# Supplementary material for: Physico-Chemical, Nutritional, and Sensory Evaluation of Two New Commercial Tomato Hybrids and Their Parental Lines
Source: Plants (Basel). 2021 Nov 16;10(11):2480. doi: 10.3390/plants10112480 (PMC8620249; doi:10.3390/plants10112480)
Supplement: Supplementary file 1 [file plants-10-02480-s001.zip]

Archive with 1 entries (1 files):
- plants-1447263-supplementary.pdf
